# Supplementary material for: BEATRICE: Bayesian Fine-mapping from Summary Data using Deep Variational Inference
Source: bioRxiv. 2024 Sep 8:2023.03.24.534116. Originally published 2023 Mar 25. Preprint. [Version 3] doi: 10.1101/2023.03.24.534116 (PMC10055416; doi:10.1101/2023.03.24.534116)
Supplement: Supplement 3 [file media-3.csv]

pip	p-value	SNP
1.0	0.0	rs157582
1.0	0.0	rs184017
1.0	3.0472940963707e-52	rs283811
